# Supplementary material for: In Silico Analysis Reveals the Modulation of Ion Transmembrane Transporters in the Cerebellum of Alzheimer’s Disease Patients
Source: Int J Mol Sci. 2023 Sep 10;24(18):13924. doi: 10.3390/ijms241813924 (PMC10530854; doi:10.3390/ijms241813924)
Supplement: Supplementary file 1 [file ijms-24-13924-s001.zip › Table S2.xlsx]

## Sheet: Foglio1
Table S2: Description and q-value of over-represented MF across the comparisons related to gender for each tissue.
	Cerebellum				Prefrontal cortex				Visula cortex
	Male				Male				Male
ID	Description	qvalue		ID	Description	qvalue		ID	Description	qvalue
-	-	-		-	-	-		GO:0097718	disordered domain specific binding	0.00555453
								GO:0003735	structural constituent of ribosome	0.0202311
	Females				Females			GO:0061629	RNA polymerase II-specific DNA-binding transcription factor binding	0.000237626
ID	Description	qvalue		ID	Description	qvalue		GO:0031625	ubiquitin protein ligase binding	0.0165028
GO:0016594	glycine binding	0.00399517		-	-	-		GO:0140297	DNA-binding transcription factor binding	0.000449766
GO:0051371	muscle alpha-actinin binding	0.00399517						GO:0044389	ubiquitin-like protein ligase binding	0.0205337
GO:0051393	alpha-actinin binding	0.00570702
GO:0042805	actinin binding	0.00590694							Females
GO:0016597	amino acid binding	0.00963818						ID	Description	qvalue
GO:0099094	ligand-gated cation channel activity	0.00570702						-	-	-
GO:0051117	ATPase binding	0.0215778
GO:0015276	ligand-gated ion channel activity	0.00570702
GO:0022834	ligand-gated channel activity	0.00570702
GO:0005249	voltage-gated potassium channel activity	0.0265518
GO:0022843	voltage-gated cation channel activity	0.00570702
GO:0005244	voltage-gated ion channel activity	0.00912931
GO:0022832	voltage-gated channel activity	0.00912931
GO:0022836	gated channel activity	0.0265518
GO:0005261	cation channel activity	0.0265518
GO:0030674	protein-macromolecule adaptor activity	0.0265518
